# Supplementary material for: Human Umbilical Cord MSC Delivered-Soluble TRAIL Inhibits the Proliferation and Promotes Apoptosis of B-ALL Cell In Vitro and In Vivo
Source: Pharmaceuticals (Basel). 2022 Nov 11;15(11):1391. doi: 10.3390/ph15111391 (PMC9693801; doi:10.3390/ph15111391)
Supplement: Supplementary file 1 [file pharmaceuticals-15-01391-s001.zip]

Archive with 1 entries (1 files):
- pharmaceuticals-1937878-supplementary.pdf
